# Supplementary material for: Metabolic improvements of novel microbial fermentation on black tea by Eurotium cristatum
Source: Front Microbiol. 2023 Dec 12;14:1287802. doi: 10.3389/fmicb.2023.1287802 (PMC10750952; doi:10.3389/fmicb.2023.1287802)
Supplement: Supplementary file 1 [file Table_1.XLSX]

## Sheet: p_value
Table S1. Correlation analysis of microorganism to metabolite distribution before and after the inoculation with “golden flower” fungus.
	(-)-Epigallocatechin gallate	Salicylic acid	4-Aminobutyric acid	Indole-3-carboxaldehyde	Indole-3-acetic acid	L-Tyrosine	Vitexin	trans-Zeatin	Chalconaringenin	Eriodictyol	Cianidanol	Taxifolin	L-Threonine	Proline	L-Serine	L-Arginine	L-Asparagine	L-Aspartic acid	6-(Furfurylamino)purine	L-Glutamic acid	DL-Alanine	L-Lysine	L-Phenylalanine	Malic acid	L(-)-Malic acid	Fumaric acid	1H-Indole-3-carboxylic acid	Creatine Phosphate	Lecanoric acid	Cosmosiin	D-Sorbitol	Hydroxyphenyllactic acid	O-Phosphorylethanolamine	myo-Inositol	D-Glucose 6-phosphate	Galactose 1-phosphate	Imidazole-4-acetate	1D-Myo-inositol 1,4-bisphosphate	L-Glutamine	D-Maltose	D-Ribose	D-Arabinose	Phenylpyruvic acid	Shikimic acid	Gluconolactone	ESCULETIN	Deoxycytidine	Catechin	Gluconic acid
Botryosphaeriaceae	0.00642693	0.000788806	0.0208952	0.0126005	0.0133623	0.00452864	0.114974	0.00124566	0.188853	0.0563205	0.0140784	0.0108906	0.00251964	0.000168658	0.00323051	0.000176998	0.00145897	0.000391015	0.13632	0.000647381	0.00024523	0.0112338	0.00370159	0.0590883	0.0590883	0.00784648	0.0115211	0.00949725	0.0284782	0.0903417	0.000108955	0.0331131	0.000248085	0.00299426	0.000730441	0.00236323	0.00350316	0.104772	0.000451659	0.00127816	4.48307e-05	0.000211299	0.0148474	0.00428855	0.00352795	0.0473157	0.122883	0.0369162	0.00242265
Botryosphaeriales	0.00642693	0.000788806	0.0208952	0.0126005	0.0133623	0.00452864	0.114974	0.00124566	0.188853	0.0563205	0.0140784	0.0108906	0.00251964	0.000168658	0.00323051	0.000176998	0.00145897	0.000391015	0.13632	0.000647381	0.00024523	0.0112338	0.00370159	0.0590883	0.0590883	0.00784648	0.0115211	0.00949725	0.0284782	0.0903417	0.000108955	0.0331131	0.000248085	0.00299426	0.000730441	0.00236323	0.00350316	0.104772	0.000451659	0.00127816	4.48307e-05	0.000211299	0.0148474	0.00428855	0.00352795	0.0473157	0.122883	0.0369162	0.00242265
Dothideomycetes	0.00647228	0.00114147	0.021832	0.0120529	0.012686	0.0053956	0.0974699	0.00219513	0.191288	0.0438448	0.0116794	0.0131236	0.00211038	0.000386978	0.00336737	0.000462924	0.00238903	0.000907355	0.151703	0.0010816	0.000324726	0.0121091	0.00356863	0.0591189	0.0591189	0.00927765	0.0105028	0.0141316	0.0195399	0.0834401	4.68872e-05	0.0279913	0.000449707	0.00382618	0.000197025	0.00405581	0.0042058	0.094591	0.000897324	0.00255024	2.37569e-05	0.00026504	0.0182032	0.00473616	0.00377909	0.0515085	0.134026	0.0364763	0.00266233
Aspergillaceae	0.00544975	0.00061334	0.0183069	0.00936849	0.010001	0.00366847	0.139059	0.00177569	0.184423	0.0754216	0.0203991	0.012439	0.00398485	6.6661e-05	0.00298231	6.37838e-07	0.00116829	0.000108578	0.10331	0.000196726	0.000130723	0.0104742	0.00341553	0.0492522	0.0492522	0.00459417	0.0101955	0.00728999	0.038226	0.0786713	0.00101289	0.0491004	0.000116617	0.00173949	0.00131456	0.00119409	0.00158607	0.124138	0.000240206	0.000332121	0.000517632	0.00136942	0.0116437	0.00402762	0.003002	0.0616896	0.144108	0.0308657	0.00251219
Trichocomaceae	0.00509017	0.000615393	0.0181086	0.00844516	0.0088763	0.00374976	0.127828	0.00224746	0.185686	0.0674928	0.0186019	0.0136	0.00346526	6.72703e-05	0.00279403	7.28872e-06	0.00146452	0.000188692	0.108933	0.000218243	7.22813e-05	0.0105414	0.00304039	0.0473609	0.0473609	0.00473062	0.00893482	0.00938888	0.0318224	0.0726529	0.00084759	0.0460348	0.000101954	0.00186316	0.000701919	0.00178067	0.00152074	0.118023	0.000324101	0.000642195	0.000394057	0.00136726	0.0130948	0.00398985	0.00290103	0.065882	0.153813	0.0296165	0.00238533
Lecanoromycetes	0.0154558	0.00697831	0.0371522	0.0264181	0.0275762	0.0149907	0.060629	0.00693854	0.212125	0.0184988	0.0074801	0.0196794	0.00390152	0.00545494	0.00980403	0.00652429	0.00983447	0.00774717	0.244608	0.00845591	0.00496761	0.0221768	0.00988723	0.0906326	0.0906326	0.026706	0.0200529	0.0322494	0.00857434	0.111785	0.000748041	0.0107658	0.00561044	0.0144184	0.00179955	0.0158092	0.0170562	0.0678232	0.00701675	0.0135996	0.00146277	0.00105282	0.0369092	0.0119426	0.0111542	0.0395817	0.115546	0.0583318	0.00823124
Sphingobacteriacea	0.00239319	0.0053278	0.0176196	0.00474255	0.00516537	0.0132224	0.162308	0.0105003	0.157621	0.0776909	0.0418668	0.0261312	0.0138724	0.00236904	0.0061786	0.000987023	0.00441003	0.00289447	0.0785022	0.00230128	0.00127138	0.0210296	0.00622646	0.0576881	0.0576881	0.00509486	0.0191972	0.0208178	0.0413592	0.0557873	0.00433533	0.0792081	0.00154452	0.000788036	0.00337039	0.0020813	0.00304963	0.163836	0.000943944	0.00270695	0.00377289	0.00677611	0.00573261	0.0101471	0.000673951	0.0764245	0.178279	0.0126996	0.006506
Sphingobacteriales	0.00236676	0.00453798	0.0167382	0.00510398	0.00497413	0.0117892	0.158278	0.00946245	0.16257	0.0776817	0.0394171	0.0241097	0.0124856	0.00192204	0.00587574	0.000751131	0.0037846	0.00237781	0.0793842	0.00183754	0.001061	0.020024	0.00594537	0.054774	0.054774	0.00454382	0.017843	0.0190419	0.0404145	0.0575779	0.00388909	0.0758991	0.00120972	0.000716848	0.00296319	0.00200808	0.00254262	0.160853	0.000758535	0.00234156	0.00329773	0.00612927	0.00617239	0.00952441	0.000797749	0.0763625	0.178045	0.0135555	0.00566799
Bacteroidia	0.0105732	0.000708575	0.0301901	0.00737507	0.0166471	0.00347263	0.117118	0.00137157	0.168816	0.0508414	0.010823	0.0189579	0.00191491	0.000288352	0.000997397	0.000384599	0.0039929	0.000633739	0.144255	0.00110249	3.78235e-05	0.00577159	0.00108134	0.0592707	0.0592707	0.010937	0.00571523	0.0128036	0.0244567	0.0645745	0.000497776	0.0357717	0.000843665	0.00563836	0.000273113	0.00271929	0.00430205	0.0830582	0.00170742	0.00121018	0.000108213	0.000672235	0.0212809	0.00158923	0.0049875	0.0632664	0.141672	0.0443501	0.00483356
Bacteroidota	0.00237017	0.00131877	0.00906585	0.0168494	0.00554273	0.00557932	0.127335	0.00374041	0.22378	0.0829804	0.026158	0.00675454	0.00561139	0.000364105	0.0083099	0.000174909	0.000164677	0.000415201	0.0951841	0.000196104	0.00117334	0.0206478	0.0090746	0.0415785	0.0415785	0.00203399	0.0170012	0.0069783	0.0397477	0.103887	0.00148623	0.0481459	3.5905e-05	0.00055903	0.00237109	0.00293237	0.000935968	0.15507	2.38736e-05	0.00152597	0.00127894	0.00220505	0.0093117	0.0101634	0.00307999	0.0596162	0.152083	0.0227635	0.000799284
Cyanobacteriia	0.484719	0.487122	0.728046	0.213644	0.569454	0.537225	0.862035	0.441861	0.0126421	0.317388	0.513414	0.736506	0.512842	0.452675	0.29232	0.424507	0.550664	0.465225	0.605563	0.491843	0.371328	0.323367	0.289128	0.89597	0.89597	0.600999	0.448466	0.610455	0.473923	0.147607	0.413027	0.643525	0.47189	0.457621	0.417016	0.325021	0.545026	0.343568	0.445734	0.400507	0.413817	0.41917	0.360504	0.323016	0.326673	0.360936	0.310416	0.457401	0.595313
Cyanobacteria	0.484719	0.487122	0.728046	0.213644	0.569454	0.537225	0.862035	0.441861	0.0126421	0.317388	0.513414	0.736506	0.512842	0.452675	0.29232	0.424507	0.550664	0.465225	0.605563	0.491843	0.371328	0.323367	0.289128	0.89597	0.89597	0.600999	0.448466	0.610455	0.473923	0.147607	0.413027	0.643525	0.47189	0.457621	0.417016	0.325021	0.545026	0.343568	0.445734	0.400507	0.413817	0.41917	0.360504	0.323016	0.326673	0.360936	0.310416	0.457401	0.595313
[truncated: 112 more columns]
